# Supplementary material for: Structure-oriented substrate specificity engineering of aldehyde-deformylating oxygenase towards aldehydes carbon chain length
Source: Biotechnol Biofuels. 2016 Aug 31;9(1):185. doi: 10.1186/s13068-016-0596-9 (PMC5007808; doi:10.1186/s13068-016-0596-9)
Supplement: Supplementary file 10 — 10.1186/s13068-016-0596-9 Original data for determination of apparent kcat values of WT and mutants. [file 13068_2016_596_MOESM10_ESM.xls]

## Sheet: apparen kcat for n-heptanal
wt
Time(min)	Alkane(μM)
0.16667	10.0459
1	11.5789
2.5	12.3454
5	19.4994
7.5	20.9047
A118F
Time(min)	Alkane(μM)
0.16667	1.1034
1	1.6144
2.5	3.4029
5	3.78615
7.5	4.29715
C70F
Time(min)	Alkane(μM)
0.01667	10.1985
1	12.0899
2.5	14.1339
5	20.0104
7.5	23.2042
G31F
Time(min)	Alkane(μM)
0.16667	4.4249
1	7.61865
2.5	9.40715
5	11.1957
7.5	12.7287
F87Y
Time(min)	Alkane(μM)
0.16667	8.12965
1	12.3454
2.5	14.3894
5	16.0502
7.5	20.0104
V184F
Time(min)	Alkane(μM)
0.16667	5.7024
1	5.7024
2.5	8.0019
5	11.385
7.5	14.1339
V28Y
Time(min)	Alkane(μM)
0.16667	3.1474
1	3.2
2.5	5.35
5	5.9579
7.5	6.9799
A121F
Time(min)	Alkane(μM)
0.16667	5.83015
1	6.85215
2.5	12.4732
5	21.7989
7.5	24.8649
Y21R
Time(min)	Alkane(μM)
0.16667	3.88298
1	5.09754
2.5	8.24112
5	12.0991
7.5	16.54
I24Y
Time(min)	Alkane(μM)
0.16667	4.9359
1	6.08565
2.5	10.8124
5	15.9224
7.5	19.7549
M193Y
Time(min)	Alkane(μM)
0.16667	7.16944
1	9.59858
2.5	21.8157
5	28.8887
7.5	44.6066
L198F
Time(min)	Alkane(μM)
0.16667	2.88274
1	4.09731
2.5	8.59835
5	16.4573
7.5	23.4

## Sheet: apparent kcat for n-butanal
A121F
Time(min)	Alkane(μM)
0.1667	4.88616
1	8.154
2.5	13.7984
3.5	15.2838
5	19.74
A118L
Time(min)	Alkane(μM)
0.1667	-0.684015
1	2.95517
2.5	4.21774
3.5	8.30253
5	9.3423
I24Y
Time(min)	Alkane(μM)
0.1667	1.17271
1	2.73236
2.5	3.1037
3.5	3.99493
5	4.21774
WT
Time(min)	Alkane(μM)
0.1667	3.02943
1	3.40078
2.5	4.14347
3.5	5.25751
5	7.48557
A118F
Time(min)	Alkane(μM)
0.16667	1.28411
1	5.62885
2.5	6.37154
3.5	7.11423
5	8.22827

## Sheet: apparent kat for n-hexanal
M193Y
Time(min)	Alkane(μM)
0.16667	8.84
1	8.56979
2.5	13
3.5	14.41
5	15.8
WT
Time(min)	Alkane(μM)
0.16667	6.31962
1	6.20119
2.5	7.9
3.5	9.2
5	10.5
L198F
Time(min)	Alkane(μM)
0.16667	3.24044
1	6.55648
2	7.0302
3.5	8.45136
5	10.3462
C70F
Time(min)	Alkane(μM)
0.16667	7.74078
1	10.2278
2	14.136
3.5	15.3203
5	19.6236
I24Y
Time(min)	Alkane(μM)
0.16667	3.63
1	4.30631
2	5.01689
3.5	6.79334
5	7.50392
A121F
Time(min)	C5 alkane
0.16667	9.3988
1	16.9783
2.5	22.5445
3.5	24.0841
5	30.7162

## Sheet: apparent kcat for n-octanal
WT
Time(min)	Alkane(μM)
0.16667	1.88792
1	1.98368
2.5	3.1328
5	4.5692
7.5	6.61208
M193Y
Time(min)	Alkane(μM)
0.16667	1.31336
1	1.88792
2.5	4.98416
5	11.1128
7.5	16.015
L198F
Time(min)	Alkane(μM)
0.16667	1.6964
1	2.27096
2.5	3.89888
5	5.17568
7.5	7.1228
I24Y
Time(min)	Alkane(μM)
0.16667	1.02608
1	1.08992
2.5	1.82408
5	2.84552
7.5	3.22856
A121F
Time(min)	Alkane(μM)
0.16667	1.6964
1	2.9732
2.5	4.50536
5	6.54824
7.5	6.93128
C70F
Time(min)	Alkane(μM)
0.16667	1.3772
1	2.07944
2.5	2.84552
5	3.80312
7.5	4.66496

## Sheet: apparent kcat for n-nonanal
M193Y
Time(min)	Alkane(μM)
0.16667	2.28826
1	2.68175
2.5	4.98056
5	6.07819
7.5	8.425
WT
Time(min)	Alkane(μM)
0.16667	2.80601
1	3.28234
2.5	3.98648
5	4.89772
7.5	6.43026
L198F
Time(min)	Alkane(μM)
0.16667	2.82672
1	4.11074
2.5	5.62257
5	7.50718
7.5	10.029
C70F
Time(min)	Alkane(μM)
0.16667	0.61075
1	1.02495
2.5	1.29418
5	1.70838
7.5	2.51607
I24Y
Time(min)	Alkane(μM)
0.16667	0.75572
1	0.898
2.5	1.21134
5	1.45986
7.5	1.64625
A121F
Time(min)	Alkane(μM)
0.16667	0.96282
1	2.03974
2.5	2.90956
5	3.1995
7.5	3.88293

## Sheet: competitive experiments 
A121F-C7
Time(min)	C6 alkane(μM)
0.1667	2.78731
1	4.19741
2.75	9.8378
5	16.0422
7.5	23.0781
A121F-C7/C4
Time(min)	C6 alkane(μM)
0.1667	3.91168
1	4.89806
2.5	9.30775
5	12.2089
7.5	14.5878
A121F-C7/C18
Time(min)	C6 alkane(μM)
0.1667	0.229826
1	1.37868
2.5	3.44671
5	6.89342
7.5	10.3401
WT-C7
Time(min)	C6 alkane(μM)
0.1667	2.86493
1	3.83096
2.75	8.09282
5	12.0137
7.5	14.0026
WT-C7/C4
Time(min)	C6 alkane(μM)
0.1667	1.89203
1	2.51549
2.75	7.29533
5	10.3087
7.5	13.1143
WT-C7/C18
Time(min)	C6 alkane(μM)
0.1667	3.33119
1	4.06003
2.75	9.89075
5	12.3576
7.5	14.0301
I24Y-C7
Time(min)	C6 alkane(μM)
0.1667	1.18403
1	3.56408
2.75	8.54056
5	11.3533
7.5	17.2282
I24Y-C7/C4
Time(min)	C6 alkane(μM)
0.1667	2.28435
1	3.52044
2.75	6.71972
5	10.1371
I24Y-C7C/18
Time(min)	C6 alkane(μM)
0.1667	1.91178
	0
1	2.63547
	0
2.75	4.44471
	0
5	6.10921
	0
7.5	7.55661
WT-C9
Time(min)	C8 alkane(μM)
0.1667	-0.319771
1	0.239254
2.5	1.07779
5	2.49399
7.5	3.14619
WT-C9/C4
Time(min)	C8 alkane(μM)
0.1667	0.0875651
1	0.449438
2.5	1.62553
5	2.71114
7.5	3.38061
WT-C9/C18
Time(min)	C8 alkane(μM)
0.1667	-0.569782
1	-0.173056
2.5	0.828203
5	1.5083
7.5	2.09395
L198F-C9
Time(min)	C8 alkane(μM)
0.1667	0.73759
1	1.90793
2.5	3.13537
5	5.67587
L198F-C9/C4
Time(min)	C8 alkane(μM)
0.1667	-0.4613
1	0.138145
2.5	0.85177
5	2.0792
7.5	3.221
L198F-C9/C18
Time(min)	C8 alkane(μM)
0.1667	-0.11876
1	0.50923
2.5	1.45121
5	2.53593
7.5	3.64918
WT-C8
Time(min)	C7 alkane(μM)
0.1667	1.36803
1	1.90429
2.5	4.18976
5	5.5304
7.5	6.00282
WT-C8/C4
Time(min)	C7 alkane(μM)
0.1667	1.86071
1	2.33833
2.5	4.68769
5	5.97855
7.5	6.85633
WT-C8/C18
Time(min)	C7 alkane(μM)
0.1667	0.866579
1	0.840767
2.5	1.74419
5	3.15094
7.5	4.1318
M193Y-C8
Time(min)	C7 alkane(μM)
0.1667	3.72464
1	5.41407
2.5	12.9252
5	16.7378
7.5	18.6556
M193Y-C8/C4
Time(min)	C7 alkane(μM)
0.1667	3.42136
1	5.1076
2.5	12.1944
5	16.1365
7.5	18.4608
M193Y-C8/C18
Time(min)	C7 alkane(μM)
0.1667	1.54274
1	1.83704
2.5	3.87454
5	6.84024
7.5	8.76455
